# Supplementary material for: The Influence of AQP5 on the Response to Hydrogen Peroxide in Breast Cancer Cell Lines
Source: Int J Mol Sci. 2025 Mar 31;26(7):3243. doi: 10.3390/ijms26073243 (PMC11989815; doi:10.3390/ijms26073243)
Supplement: Supplementary file 1 [file ijms-26-03243-s001.zip]

Archive with 1 entries (1 files):
- ijms-3482769-supplementary.pdf
